# Supplementary material for: A sandcastle worm-inspired strategy to functionalize wet hydrogels
Source: Nat Commun. 2021 Nov 3;12:6331. doi: 10.1038/s41467-021-26659-0 (PMC8566497; doi:10.1038/s41467-021-26659-0)
Supplement: Supplementary file 4 — Source Data [file 41467_2021_26659_MOESM4_ESM.xlsx]

## Sheet: Fig. 3b-f
Rupture force (pN)
DbaYKY	YY	YKY	KYK	KKYY
Fig. 3b	Fig. 3c	Fig. 3d	Fig. 3e	Fig. 3f
0.3965	0.06689	0.06434	0.1072	0.1786
0.1753	0.2052	0.3608	0.7573	0.0452
0.3549	0.1518	0.482	0.1327	0.08693
0.4208	0.08214	0.5286	0.06752	0.2719
0.2371	0.05324	0.07482	0.1192	0.3295
0.2293	0.06212	0.9024	0.5118	0.262
0.4738	0.06616	0.1382	0.1161	0.3497
0.3014	0.1207	0.2455	0.1768	0.3015
0.2352	0.03702	0.09335	0.2605	0.2693
0.2895	0.1688	0.3396	0.2098	0.1891
0.4293	0.06899	0.09039	0.5157	0.07766
0.6001	0.05352	0.09695	0.2492	0.2954
0.4994	0.1716	0.05438	0.1949	0.2931
0.06687	0.1443	0.04418	0.1593	0.105
0.4094	0.04844	0.127	0.3857	0.1641
0.5276	0.08568	0.1196	0.09091	0.05985
0.2561	0.07634	0.05818	0.2131	0.2033
0.449	0.1371	0.3625	0.1666	0.3627
0.7209	0.1409	0.2004	0.1142	0.1366
0.3392	0.04869	0.3144	0.1703	0.1892
0.3546	0.02205	1.191	0.08783	0.2262
0.6841	0.03838	0.1287	0.074	0.373
0.3291	0.09411	0.1836	0.1522	0.3256
0.1648	0.2003	0.2295	0.1505	0.07812
0.33	0.2	0.08649	0.1814	0.1864
0.3892	0.1099	0.1282	0.2609	0.148
0.1096	0.1013	0.6919	0.37	0.1715
0.2038	0.06739	0.08479	0.2028	0.0535
0.5436	0.08782	0.1187	0.1969	0.2708
0.3557	0.1048	0.168	0.2314	0.2181
0.5361	0.08589	0.1383	0.2044	0.517
0.1357	0.1338	0.09025	0.4794	0.05761
0.06058	0.06669	0.2002	0.1033	0.278
0.3328	0.06002	0.1797	0.1199	0.0594
0.08549	0.1216	0.1501	0.1087	0.09727
0.168	0.1261	0.1212	0.06222	0.2942
0.2956	0.05023	0.2496	0.09584	0.1336
0.3571	0.0518	0.3388	0.1219	0.5308
0.2471	0.0583	0.1358	0.3204	0.4038
0.1844	0.01856	0.09301	0.1186	0.1201
0.05647	0.07472	0.1071	0.3965	0.08744
0.09302	0.0719	0.07936	0.5568	0.1023
0.3736	0.09391	0.09333	0.5536	0.2218
0.2987	0.08706	0.1155	0.05567	0.09112
0.1713	0.118	0.09744	0.1789	0.115
0.7291	0.08468	0.2559	0.2278	0.3554
0.206	0.175	0.07177	0.06939	0.267
0.2352	0.07392	0.05503	0.2784	0.2388
0.1699	0.1118	0.1093	0.1541	0.3545
0.4509	0.06845	0.0829	0.1609	0.3246
0.2217	0.2716	0.07674	0.1516	0.205
0.07256	0.0716	0.6686	0.05649	0.1386
0.4144	0.161	0.3655	0.482	0.08143
0.4556	0.138	0.06578	0.0698	0.09104
0.2092	0.2036	0.3992	0.3555	0.0604
0.1929	0.06928	0.06604	0.2281	0.1713
0.08733	0.0515	0.5738	0.3064	0.1525
0.09411	0.1222	0.3991	0.2298	0.07504
0.15	0.07835	0.2608	0.6203	0.08282
0.184	0.1257	0.113	0.4676	0.1542
0.08634	0.1461	0.3577	0.2431	0.4947
0.3232	0.08392	0.1471	0.4644	0.2276
0.1848	0.07053	0.1966	0.1701	0.2352
0.2391	0.05245	0.0905	0.1781	0.1877
0.1725	0.07979	0.0439	0.2063	0.1243
0.3029	0.1061	0.1092	0.0886	0.07029
0.07119	0.1142	0.1255	0.3271	0.05563
0.08814	0.1423	0.1959	0.2912	0.1544
0.2757	0.1001	0.1248	0.05099	0.05126
0.3692	0.1668	0.07958	0.1048	0.1054
0.4896	0.1164	0.2897	0.1487	0.1649
0.4195	0.1372	0.1835	0.1665	0.2261
0.1378	0.08309	0.3371	0.106	0.2266
0.4856	0.08994	0.08231	0.6127	0.3488
0.4655	0.114	0.1577	0.2775	0.2448
0.08293	0.1071	0.1501	0.1059	0.1179
0.2232	0.1057	0.2007	0.1492	0.3446
0.4842	0.1753	0.3525	0.1786	0.3726
0.2554	0.1583	0.3105	0.1184	0.1314
0.1766	0.1183	0.2035	0.2059	0.2173
0.3018	0.2038	0.1416	0.1342	0.1886
0.1223	0.1147	0.05789	0.1528	0.5473
0.201	0.1365	0.08108	0.3901	0.1644
0.08028	0.1257	0.09096	0.3513	0.498
0.4972	0.1699	0.00963	0.2572	0.056
0.4258	0.0852	0.1793	0.238	0.2852
0.2966	0.03521	0.1804	0.2579	0.1805
0.09954	0.03522	0.2548	0.2606	0.2213
0.2924	0.05334	0.3738	0.333	0.05191
0.3027	0.2196	0.2883	0.1052	0.0556
0.09873	0.06211	0.2103	0.1449	0.1424
0.1662	0.1536	0.3637	0.1032	0.0825
0.4994	0.08802	0.1915	0.1948	0.09534
0.2698	0.0912	0.5758	0.3031	0.1375
0.108	0.05653	0.2549	0.1116	0.1257
0.1056	0.05598	0.1569	0.213	0.1082
0.2371	0.05797	0.0659	0.1837	0.4773
0.08678	0.1454	0.08231	0.1571	0.2756
0.09886	0.06181	0.1058	0.05863	0.5042
0.07001	0.02177	0.3313	0.1878	0.08987
0.1084	0.03023	0.4375	0.3391	0.222
0.1045	0.1777	0.1659	0.1392	0.5075
0.08408	0.09301	0.1845	0.3696	0.1042
0.1526	0.03058	0.2063	0.0905	0.2657
0.1406	0.134	0.05482	0.08696	0.2685
0.09644	0.05106	0.1839	0.3084	0.1059
0.1127	0.0321	0.2938	0.3257	0.05826
0.4693	0.04901	0.09698	0.2885	1.366
0.1053	0.1829	0.1747	0.07643	0.4931
0.165	0.1734	0.3118	0.1921	0.1149
0.1039	0.1695	0.268	0.1937	0.1296
0.353	0.03949	0.1574	0.09058	0.177
0.1972	0.03307	0.1232	0.05196	0.06237
0.2302	0.1111	0.1822	0.07836	0.04839
0.1643	0.06441	0.2326	0.169	0.2459
0.1425	0.08433	0.1676	0.1456	0.2245
0.2155	0.04599	0.1837	0.182	0.2347
0.4581	0.03041	0.1939	0.1528	0.3317
0.4853	0.04801	0.4907	0.1801	0.1071
0.09875	0.1948	0.3133	0.1384	0.2656
0.4128	0.1008	0.4094	0.1617	0.06982
0.1475	0.05403	0.4334	0.1547	0.3202
0.1903	0.1627	0.1458	0.05958	0.1245
0.1216	0.06253	0.08636	0.2208	0.1096
0.4281	0.1019	0.1003	0.08586	0.1978
0.284	0.1087	0.05869	0.08365	1.574
0.1703	0.08741	0.07309	0.1788	0.501
0.129	0.1004	0.3657	0.1011	0.09761
0.1126	0.1604	0.1642	0.8677	0.07845
0.1622	0.05345	0.5314	0.1391	0.2687
0.07614	0.03005	0.1752	0.0593	0.3132
0.1874	0.04611	0.1305	0.2156	0.2933
0.1778	0.04723	0.07469	0.1079	0.2364
0.4808	0.04965	0.07554	0.112	0.4402
0.07872	0.1289	0.1412	0.209	0.3035
0.07438	0.04176	0.0683	0.1723	0.07661
0.1061	0.05619	0.08572	0.1444	0.2561
0.191	0.05684	0.2832	0.4598	0.2735
0.5527	0.1189	0.1863	0.1914	0.2492
0.2766	0.1207	0.05391	0.07417	0.07267
0.0923	0.1232	0.1608	0.1389	0.1905
0.163	0.1383	0.1343	0.09686	0.4335
0.2502	0.2569	0.3466	0.3429	0.1585
0.411	0.04378	0.2184	0.2469	0.1305
0.3368	0.1567	0.1046	0.1164	0.1822
0.4414	0.03035	0.05996	0.2196	0.5637
0.2083	0.07644	0.07193	0.3916	0.1539
0.1076	0.1027	0.2368	0.1204	0.1246
0.07782	0.1107	0.3465	0.1555	0.07936
0.1161	0.05591	0.2231	0.3193	0.2028
0.1477	0.04767	0.1348	0.1365	0.1446
0.1501	0.0686	0.07931	0.2395	0.1172
0.2016	0.03655	0.4319	0.3017	0.2044
0.1813	0.1862	0.0798	0.3047	0.1247
0.1702	0.03868	0.1273	0.06802	1.178
0.116	0.0584	0.256	0.1465	0.08246
0.397	0.1134	0.07865	0.281	0.1567
0.3191	0.1023	0.3674	0.1259	0.2449
0.1909	0.1366	0.1695	0.2486	0.2131
0.5344	0.0828	0.2954	0.1684	0.2937
0.1977	0.04453	0.1147	0.1431	0.2914
0.2336	0.06452	0.1364	0.1342	0.1934
0.3461	0.06553	0.07646	0.1155	0.183
0.5556	0.1008	0.169	0.3381	0.1363
0.5203	0.0448	0.2085	0.1513	0.1513
0.3053	0.09059	0.3229	0.1813	0.1457
0.1616	0.08457	0.2373	0.2724	0.175
0.111	0.1383	0.247	0.2038	0.1093
0.4252	0.09775	0.09712	0.08001	2.253
0.1533	0.103	0.1488	0.2348	0.08283
0.137	0.06707	0.941	0.1139	0.184
0.4491	0.07541	0.2324	0.1421	0.315
0.4279	0.05001	0.08196	0.1988	0.07452
0.5199	0.1644	0.1411	0.1657	1.034
0.7187	0.02526	0.1404	0.2663	0.1164
0.1609	0.07049	0.07796	0.2647	0.08418
0.08031	0.0298	0.321	0.1607	0.2755
0.5323	0.03949	0.4227	0.2596	0.1499
0.395	0.04503	0.2175	0.243	0.4759
0.5422	0.05659	0.1534	0.2974	0.396
0.3487	0.1258	0.1152	0.2051	0.02256
0.2686	0.2614	0.1167	0.1914	0.2031
0.09067	0.2195	0.1915	0.2703	0.5407
0.1073	0.08639	0.01975	0.2623	0.09901
0.06849	0.0327	0.1578	0.3372	0.09218
0.1776	0.047	0.1983	0.2423	0.1154
0.2047	0.03421	0.3315	0.2284	0.1738
0.1942	0.03416	0.06737	0.2898	0.1551
0.1467	0.07356	0.1123	0.294	0.2088
0.3922	0.06482	0.1122	0.1236	0.2146
0.5547	0.03519	0.08276	0.1988	0.1476
0.1677	0.1036	0.06967	0.2418	0.2265
0.05753	0.4875	0.1113	0.3847	0.1914
0.179	0.1549	0.5268	0.2904	0.2464
0.0733	0.1333	0.1406	0.2703	0.105
0.2602	0.08178	0.1213	0.1726	0.2087
0.3261	0.2181	0.2403	0.2157	0.1416
0.1332	0.05495	0.4269	0.2694	0.3042
0.2622	0.05541	0.1521	0.399	0.1423
0.1192	0.05551	0.06768	0.3458	0.1258
0.4233	0.1151	0.1294	0.328	0.2578
0.6718	0.08503	0.08489	0.2295	0.1614
0.3518	0.02934	0.2506	0.1044	0.1979
0.4193	0.04606	0.1215	0.3918	0.2198
0.2971	0.03477	0.0937	0.3224	0.2416
0.4166	0.04987	0.1885	0.08509	0.5111
0.5083	0.2422	0.2975	0.4099	0.02492
0.5535	0.04883	0.07178	0.4068	0.1566
0.2631	0.0184	0.09438	0.198	0.1479
0.4701	0.1345	0.05893	0.2439	0.3744
0.2707	0.1655	0.265	0.2962	0.05866
0.06079	0.1585	0.06721	0.3023	0.1264
0.2092	0.07598	0.05706	0.3832	0.1974
0.317	0.1982	0.3359	0.2514	0.3153
0.5609	0.07927	0.1634	0.1977	0.1801
0.1072	0.09557	0.2052	0.3126	0.283
0.6095	0.05352	0.1635	0.3099	0.2379
0.3309	0.05023	0.05579	0.2978	0.07413
0.06041	0.03985	0.06422	0.07862	0.297
0.1315	0.05104	0.1284	0.113	0.2436
0.27	0.05775	0.1008	0.1328	0.2783
0.1844	0.04809	0.1008	0.5532	0.1117
0.2252	0.04646	0.1415	0.2581	0.5386
0.2775	0.05141	0.1479	0.09396	0.1911
0.1381	0.062	0.1253	0.1008	0.05417
0.2501	0.0524	0.1373	0.08767	0.08357
0.1579	0.05764	0.06191	0.08443	0.2208
0.2305	0.1737	0.1469	0.1722	0.1996
0.3773	0.05732	0.1328	0.3931	0.3688
0.2591	0.05781	0.1843	0.2978	0.08393
0.305	0.0536	0.2764	0.6754	0.4275
0.2476	0.08165	0.09101	0.111	0.08425
0.2849	0.05679	0.1176	0.05981	0.1606
0.1961	0.07543	0.2591	0.1244	0.11
0.1885	0.05374	0.383	0.1191	1.618
0.1119	0.06102	0.7161	0.163	0.194
0.3594	0.08138	0.4446	0.2436	0.208
0.3286	0.12	1.173	0.1604	0.2114
0.393	0.0388	0.4514	0.1558	0.1492
0.3161	0.05557	0.1699	0.1662	0.2362
0.193	0.09078	0.2274	0.09162	0.1341
0.261	0.04387	0.1091	0.3826	0.1125
0.4601	0.05064	0.1948	0.09755	0.1094
0.1651	0.106	0.4882	0.1854	0.3801
0.1933	0.1402	0.2545	0.1034	0.15
0.3721	0.3262	0.126	0.1521	0.1685
0.3119	0.1656	0.04581	0.08083	0.2178
0.236	0.1069	0.08083	0.2546	0.2707
0.4566	0.285	0.06191	0.09257	0.1863
0.133	0.04172	0.05739	0.3584	0.1474
0.352	0.2395	0.5239	0.2446	0.2613
0.2002	0.04835	0.3982	0.3285	0.1334
0.1947	0.06619	1.282	0.3401	0.147
0.1452	0.06312	0.09683	0.3875	0.09622
0.2494	0.1683	0.1533	0.09956	0.3194
0.2099	0.08968	0.1086	0.1563	0.19
0.09289	0.09182	0.2709	0.1947	0.09921
0.1919	0.07551	0.2973	0.4512	0.3086
0.49	0.03953	0.1079	0.1492	0.2514
0.06639	0.0532	0.2698	0.1109	0.0643
0.1031	0.1173	0.2011	0.1378	0.06759
0.1066	0.1735	0.05976	0.3575	0.1196
0.1178	0.03549	0.1847	0.2341	0.05351
0.2106	0.1188	0.06518	0.102	0.08464
0.1596	0.07622	0.04703	0.1223	0.2642
0.06841	0.06374	0.09968	0.2102	0.0454
0.3971	0.04442	0.2668	0.2831	0.3724
0.06009	0.06933	0.2096	0.1669	0.2149
0.09153	0.115	0.3475	0.341	0.6529
0.6498	0.06199	0.08184	0.2063	0.5225
0.1828	0.1016	0.0937	0.2159	0.05938
0.05399	0.06538	0.08231	0.1117	0.5795
0.2445	0.09569	0.1482	0.1598	0.08979
0.2235	0.0285	0.1129	0.1259	0.121
0.449	0.02283	0.06189	0.1469	0.4232
0.3474	0.04981	0.3032	0.1055	0.3168
0.7405	0.1479	0.1144	0.07297	0.09172
0.1647	0.05967	0.1009	0.1125	0.2309
0.3742	0.2036	0.5809	0.3693	0.1717
0.3511	0.03595	0.3169	0.09153	0.1547
0.07854	0.05991	0.2775	0.05795	0.1215
0.4654	0.1289	0.09544	0.1119	0.1278
0.1202	0.03904	0.1238	0.09846	0.5661
0.2409	0.1258	0.1524	0.08526	0.09958
0.1499	0.1705	0.1198	0.2352	0.11
0.4915	0.06454	0.0503	0.08834	0.1932
0.08148	0.1068	0.1906	0.1583	0.09213
0.2083	0.137	0.1672	0.07894	0.1493
0.2275	0.05055	0.2924	0.2934	0.1848
0.1135	0.06982	0.1247	0.111	0.1983
0.2879	0.07058	0.23	0.1674	0.2152
0.3114	0.2268	0.2784	0.222	0.3992
0.2354	0.1353	0.1999	0.4834	0.08128
0.144	0.07379	0.2591	0.1689	0.1229
0.1263	0.1567	0.1271	0.376	0.2338
0.08028	0.1431	0.4863	0.06455	0.05386
0.3076	0.04136	0.1961	0.08966	0.06291
0.1061	0.1406	0.3403	0.3378	0.0724
0.2558	0.1056	0.202	0.08388	0.1304
0.1836	0.1244	0.1852	0.3502	0.2736
0.2503	0.05582	0.4081	0.254	0.2564
0.4407	0.0665	0.7316	0.08039	0.212
0.07415	0.1143	0.1686	0.1267	0.1701
0.09466	0.07562	0.3467	0.1864	0.2685
0.2998	0.08742	0.08373	0.08395	0.2333
0.4673	0.06867	0.2415	0.1007	0.2242
0.1751	0.02866	0.3068	0.3847	0.2026
0.3294	0.02972	0.2037	0.1734	0.04694
0.2841	0.2281	0.1762	0.108	0.2163
0.3	0.05657	0.09687	0.1537	0.1943
0.08143	0.247	0.09386	0.1414	0.1822
0.2471	0.1002	0.2036	0.1383	0.4726
0.3926	0.2134	0.1297	0.06918	0.214
0.07131	0.1825	0.1307	0.1999	0.322
0.1869	0.07267	0.1475	0.2604	0.1297
0.2285	0.1747	0.3089	0.1877	0.2638
0.404	0.1623	0.4855	0.07807	0.4277
0.1329	0.04046	0.3383	0.05658	0.1702
0.06061	0.08479	0.442	0.1191	0.2813
0.2558	0.2212	0.1812	0.1007	0.1516
0.3085		0.3307	0.1653	0.2701
0.7402		0.5218	0.09273	0.1457
0.2298		0.239	0.2153	0.06896
0.4271		0.1918	0.07736	0.4017
0.3166		0.1387	0.3239	0.06695
0.163		0.1374	0.2731	0.7436
0.6409		0.1703	0.4835	0.8712
0.2215		0.6862	0.1002	0.1352
0.394		0.5037	0.4447	0.1211
0.6438		0.1244	0.2709	0.2495
0.2889		0.2681	0.1847	0.3667
0.09575		0.2251	0.274	0.2414
0.2317		0.07795	0.08254	0.05649
0.1867		0.0909	0.166	0.2841
0.06936		0.1946	0.1946	0.5199
0.1374		0.2637	0.09123	0.1103
0.09043		0.1643	0.07483	0.3937
0.2158		0.08629	0.06383	0.506
0.2602		0.08343	0.07185	0.1186
0.3976		0.2226	0.07315	0.06278
0.1083		0.08125	0.05699	0.07611
0.42		0.2453	0.3304	0.06605
0.5709		0.08114	0.2935	0.07969
0.09062		0.1446	0.2421	0.2415
0.1026		0.06733	0.4477	0.5096
0.3876		0.1632	0.09835	0.215
0.1198		0.1847	0.08384	0.06524
0.122		0.1	0.312	0.06208
0.4129		0.1953	0.126	0.06239
0.4781		0.471	0.1752	0.06642
0.1658		0.2889	0.4476	0.08081
0.6726		0.2261	0.1897	0.07909
0.2117		0.6036	0.06849	0.06861
0.06513		0.104	0.111	0.1665
0.09081		0.1845	0.2177	0.976
0.1051		0.2143	0.08352	0.311
0.5589		0.275	0.07305	0.331
0.2696		0.1007	0.112	0.3836
0.2978		0.2423	0.05887	0.3613
0.1338		0.166	0.2439	0.3085
0.2316		0.1988	0.05707	0.3042
0.4535		0.1017	0.06563	0.5881
0.1702		0.09949	0.1045	0.3145
0.05923		0.0812	0.12	0.4605
0.1873		0.1435	0.1978	0.4751
0.5012		0.1356	0.1087	0.4159
0.1655			0.09497	0.3978
0.1115			0.09569	0.3787
0.219			0.1582	0.4613
0.3654			0.3612	0.3779
0.2238			0.103	0.3537
0.1472			0.1285	0.3375
0.3282			0.2142	0.3325
0.2721			0.2052	0.3201
0.09983			0.08763	0.4054
0.2812			0.1628	0.3389
0.0662			0.1668	0.338
0.1127			0.09836	0.4472
0.3492			0.2578	0.3288
0.07339			0.09751	0.4267
0.103			0.2438	0.3049
0.3174			0.2207	0.4119
0.05638			0.09742	0.6937
0.07091			0.1643	0.4118
0.3825			0.1671	0.4311
0.1808			0.2295	0.4248
0.1622			0.08448	0.4572
0.1277			0.1225	0.3051
0.1505			0.1743	0.391
0.152			0.1752	0.4028
0.09097			0.233	0.3631
0.149			0.4744	0.3779
0.1147			0.2432	0.2109
0.0534			0.1901	0.2452
0.223			0.474	0.1784
0.1182			0.1179	0.3133
0.06321			0.2385	0.1169
0.1654			0.4506	0.2341
0.09438			0.2217	0.3492
0.3864			0.2291	0.2199
0.3554			0.1022	0.2831
0.3324			0.1455
0.2644			0.1831
0.3709			0.1442
0.1178			0.196
0.133			0.1839
0.3443			0.3971
0.07122			0.1009
0.1077			0.1584
0.4161			0.3239
0.3663			0.1469
0.3146			0.1067
0.3554			0.2225
0.2525			0.1605
0.2876			0.1014
0.1317			0.1036
0.1899			0.06645
0.4043			0.4264
0.4026			0.2603
0.3467			0.07439
0.4154			0.1226
0.05809			0.1105
0.1806			0.1332
0.2008
0.4758
0.2498
0.0843
0.08878
0.1717
0.3065
0.1811
0.1611
0.0931
0.4525
0.4054
0.08324
0.4797
0.2324
0.3356
0.2696
0.05999
0.2664
0.3916
0.2921
0.3617
0.4206
0.355
0.303
0.2408
0.1407
0.09073
0.2511
0.2536
0.3472
0.2176
0.07018
0.1183
0.1559
0.3723
0.1215
0.3665
0.1058
0.3146
0.3683
0.08088
0.1146
0.4257
0.2629
0.124
0.2791
0.0673
0.397
0.1824
0.2081
0.179
0.2692
0.08433
0.4269
0.04617
0.1592
0.1215
0.1441
0.3328
0.109
0.09757
0.4825
0.04872
0.1492
0.3725
0.05705
0.09454
0.3694
0.07258
0.07439
0.2519

## Sheet: Fig. 4b
Bacterial killing efficacy against S. aureus (%)
PEG hydrogels			PVA hydrogels			PEG hydrogels			PVA hydrogels
Pol-1	Pol-3		Pol-1	Pol-3		Pol-1	Pol-3		Pol-1	Pol-3
100	100		100	100		100	100		100	100
100	100		100	100		100	100		100	100
100	100		100	99.107		100	100		100	100
Bacterial killing efficacy against E. coli (%)
PEG hydrogels			PVA hydrogels			PEG hydrogels			PVA hydrogels
Pol-1	Pol-3		Pol-1	Pol-3		Pol-1	Pol-3		Pol-1	Pol-3
100	100		100	100		100	100		99.465	100
100	100		100	100		100	100		100	100
100	100		100	100		100	100		100	100

## Sheet: Fig. 4d
Bacterial killing efficacy against S. aureus (%)
Pol-1 PEG				Pol-3 PEG				Pol-1 PVA				Pol-3 PVA
1 day	3 day	7 day		1 day	3 day	7 day		1 day	3 day	7 day		1 day	3 day	7 day
99.716	100	100		99.431	100	99.816		100	99.534	100		100	100	98.115
99.716	100	100		100	100	100		99.384	98.834	100		99.076	99.068	98.801
99.147	100	100		100	100	100		98.768	99.767	99.829		100	100	98.458
Bacterial killing efficacy against E. coli (%)
Pol-1 PEG				Pol-3 PEG				Pol-1 PVA				Pol-3 PVA
1 day	3 day	7 day		1 day	3 day	7 day		1 day	3 day	7 day		1 day	3 day	7 day
99.068	100	100		99.689	100	100		97.72	99.804	100		97.492	98.822	97.565
98.447	100	100		99.379	100	99.453		95.897	99.607	100		98.404	97.644	99.391
99.068	99.134	100		100	99.35	100		97.264	99.804	100		96.581	98.822	99.391

## Sheet: Fig. 7c
	Wound closure rate (%)
	Day 3	Day 6	Day 9	Day 12
Control	0.571679	45.2554	77.46	94.9392
	15.5519	26.0655	68.5496	82.3899
	3.74741	43.7754	68.5171	88.9786
	25.3733	35.3461	68.2259	84.4845
	17.7381	38.2774	74.6461	88.7951
	19.0409	49.3011	81.687	87.779
Bare PVA	18.4006	54.3124	80.9151	87.5635
	6.74268	36.8672	78.2524	92.5299
	10.154	41.0281	73.6123	94.5339
	11.8598	38.2424	76.3217	85.3706
	12.9758	50.1213	83.9221	88.2468
	10.7343	37.7434	61.3399	95.1061
Pol-7 PVA	19.2004	53.7657	95.2719	100
	17.9715	38.7313	84.8687	98.9007
	24.8856	75.6644	87.05	97.0924
	29.5337	58.225	88.4686	99.5976
	27.792	55.4804	90.4948	97.6644
	5.12484	43.7982	79.0992	96.5428

## Sheet: Supplementary Fig. 20
Dry weight ratio (%)
PEG	PHEMA	PSBMA	PVA	ALG
17.2608	56.0276	47.8916	5.619	8.595
19.485	55.6122	44.9336	5.846	8.096
18.8663	55.9198	46.81	5.811	8.134
18.3737	55.9967	48.8201	6.428	7.97

## Sheet: Supplementary Fig. 22b-d
Supplementary Fig. 22b			Supplementary Fig. 22c			Supplementary Fig. 22d
PVA	ALG		PVA	ALG		PVA	ALG
0.05177	0.21751		0.00307	0.01783		0.362	2.103
0.04927	0.18514		0.00292	0.01518		0.344	1.79
0.04796	0.21347		0.00284	0.0175		0.335	2.064
0.04718	0.19928		0.0028	0.01634		0.33	1.927
0.05886	0.1999		0.00349	0.01639		0.411	1.933
0.05379	0.20465		0.00319	0.01678		0.376	1.979

## Sheet: Supplementary Fig. 25b-e
Supplementary Fig. 25b						Supplementary Fig. 25c
0.0625 mg/mL	0.125 mg/mL	0.25 mg/mL	0.5 mg/mL	1 mg/mL		PEG	PHEMA	PSBMA	PVA	ALG
0.0046	0.01212	0.02544	0.02366	0.02468		0.02366	0.1133	0.03875	0.01938	0.07672
0.01089	0.01113	0.02026	0.02681	0.03409		0.02681	0.06267	0.0449	0.02262	0.07656
0.0082	0.00748	0.01275	0.01715	0.03086		0.01715	0.11951	0.05213	0.01167	0.08566
0.00416	0.00607	0.01178	0.0219	0.01418		0.0219	0.10908	0.0516	0.01778	0.09595
0.00267	0.01029	0.01631	0.02679	0.03789		0.02679	0.11562	0.04718	0.02318	0.09298
0.00398	0.0107	0.01674	0.01841	0.01558		0.01841	0.1012	0.04366	0.02377	0.07163
Supplementary Fig. 25d						Supplementary Fig. 25e
PEG	PHEMA	PSBMA	PVA	ALG		PEG	PHEMA	PSBMA	PVA	ALG
0.00438	0.06332	0.01826	0.00115	0.00629		4.12779	59.7378	17.2248	1.0833	5.93375
0.00496	0.03503	0.02116	0.00134	0.00628		4.67873	33.0429	19.9586	1.26435	5.92172
0.00317	0.06679	0.02456	0.000691612	0.00702		2.99283	63.0133	23.1724	0.65246	6.62531
0.00405	0.06097	0.02431	0.00105	0.00787		3.82104	57.5152	22.9335	0.99388	7.42109
0.00496	0.06462	0.02223	0.00137	0.00762		4.67544	60.9609	20.9701	1.29608	7.19195
0.0034	0.05656	0.02057	0.00141	0.00587		3.21164	53.3608	19.4068	1.32888	5.54066

## Sheet: Supplementary Fig. 26
Non-treated		PBS 1d	PBS 3d	PBS 7d		PK 2h	PK 1d	PK 3d	PK 7d
105.357		92.949	117.966	83.369		98.212	129.058	83.591	100.071
119.419		118.81	125.568	92.06		90.327	77.012	118.843	91.277
76.388		94.326	101.948	96.281		107.401	119.276	99.478	113.412
97.528		90.372	113.202	81.758		87.684	102.823	88.508	90.744
119.335		101.2	88.722	85.547		117.026	103.914	96.02	95.428
81.973		99.78	93.248	112.83		85.459	137.52	94.277	115.883
